# Supplementary material for: The Influence of Hop Latent Viroid (HLVd) Infection on Gene Expression and Secondary Metabolite Contents in Hop (Humulus lupulus L.) Glandular Trichomes
Source: Plants (Basel). 2021 Oct 26;10(11):2297. doi: 10.3390/plants10112297 (PMC8617911; doi:10.3390/plants10112297)
Supplement: Supplementary file 1 [file plants-10-02297-s001.zip]

Archive with 1 entries (1 files):
- plants-1400834-Supplementary.pdf
